# Supplementary material for: In Situ Photopolymerization of Acrylamide Hydrogel to Coat Cellulose Acetate Nanofibers for Drug Delivery System
Source: Polymers (Basel). 2021 Jun 3;13(11):1863. doi: 10.3390/polym13111863 (PMC8200032; doi:10.3390/polym13111863)
Supplement: Supplementary file 1 [file polymers-13-01863-s001.zip]

Archive with 1 entries (1 files):
- polymers-1235147-supplementary.pdf
